# Supplementary material for: Prevalence of multiple human intestinal parasites across diverse environments in Madagascar
Source: PLoS Negl Trop Dis. 2026 Jun 4;20(6):e0014380. doi: 10.1371/journal.pntd.0014380 (PMC13235899; doi:10.1371/journal.pntd.0014380)
Supplement: S1 Table — (XLSX) [file pntd.0014380.s002.xlsx]

## Sheet: Sheet1
Dataset	A.lumbricoides	T.trichiura	Hookworm	Strongyloides	H.nana	S.mansoni	Helminths	E.coli
MAHERY	597	597	597	597	0	0	597	597
Antongil	760	760	760	760	760	760	0	0
CRS	2515	2515	2515	2515	2515	2515	0	0
Total	3872	3872	3872	3872	3275	3275	597	597
