# Supplementary material for: Prevalence of multiple human intestinal parasites across diverse environments in Madagascar
Source: PLoS Negl Trop Dis. 2026 Jun 4;20(6):e0014380. doi: 10.1371/journal.pntd.0014380 (PMC13235899; doi:10.1371/journal.pntd.0014380)
Supplement: S2 Table — Abbreviations: n00 = absence of both parasites; n01 = absence of parasite 1 and presence of parasite 2; n10 = presence of parasite 1 and absence of parasite 2; n11 = presence of both parasites; n = pairwise sample size. (XLSX) [file pntd.0014380.s004.xlsx]

## Sheet: Sheet1
Parasite 1	Parasite 2	n00	n01	n10	n11	n
A. lumbricoides	T. trichiura	2288	296	654	634	3872
A. lumbricoides	Hookworm	2509	75	1150	138	3872
A. lumbricoides	Strongyloides	2566	18	1270	18	3872
A. lumbricoides	H. nana	2167	119	963	26	3275
A. lumbricoides	S. mansoni	2247	39	960	29	3275
A. lumbricoides	Helminths	252	46	0	299	597
A. lumbricoides	E. coli	274	24	288	11	597
T. trichiura	Hookworm	2842	100	817	113	3872
T. trichiura	Strongyloides	2921	21	915	15	3872
T. trichiura	H. nana	2323	122	807	23	3275
T. trichiura	S. mansoni	2407	38	800	30	3275
T. trichiura	Helminths	252	245	0	100	597
T. trichiura	E. coli	469	28	93	7	597
Hookworm	Strongyloides	3628	31	208	5	3872
Hookworm	H. nana	2997	138	133	7	3275
Hookworm	S. mansoni	3070	65	137	3	3275
Hookworm	Helminths	252	272	0	73	597
Hookworm	E. coli	494	30	68	5	597
Strongyloides	H. nana	3102	142	28	3	3275
Strongyloides	S. mansoni	3183	61	24	7	3275
Strongyloides	Helminths	250	342	2	3	597
Strongyloides	E. coli	557	35	5	0	597
H. nana	S. mansoni	3069	61	138	7	3275
Helminths	E. coli	234	18	328	17	597
