# Supplementary material for: Prevalence of multiple human intestinal parasites across diverse environments in Madagascar
Source: PLoS Negl Trop Dis. 2026 Jun 4;20(6):e0014380. doi: 10.1371/journal.pntd.0014380 (PMC13235899; doi:10.1371/journal.pntd.0014380)
Supplement: S3 Table — For each parasite, the three models are ranked by expected log predictive density (ELPD), where higher ELPD indicates better fit. The difference in ELPD (“ELPD Diff”) is reported relative to the best performing model. “SE Diff” refers to the standard error of the ELPD difference. (XLSX) [file pntd.0014380.s005.xlsx]

## Sheet: Sheet1
Parasite	Model	ELPD Diff	SE Diff
A. lumbricoides	Age-Sex	0	0
A. lumbricoides	Age-Sex Int	-1.184	2.734
A. lumbricoides	Overall	-12.04	6.181
T. trichiura	Age-Sex	0	0
T. trichiura	Age-Sex Int	-2.977	2.845
T. trichiura	Overall	-30.24	8.891
Hookworm	Age-Sex	0	0
Hookworm	Overall	-2.854	4.208
Hookworm	Age-Sex Int	-4.536	2.004
Strongyloides	Overall	0	0
Strongyloides	Age-Sex	-3.807	3.82
Strongyloides	Age-Sex Int	-5.985	4.118
H. nana	Age-Sex Int	0	0
H. nana	Age-Sex	-0.395	4.128
H. nana	Overall	-5.634	6.495
S. mansoni	Overall	0	0
S. mansoni	Age-Sex	-2.98	4.311
S. mansoni	Age-Sex Int	-6.385	4.726
Helminths	Overall	0	0
Helminths	Age-Sex	-4.769	1.915
Helminths	Age-Sex Int	-9.315	2.787
E. coli	Overall	0	0
E. coli	Age-Sex	-5.393	2.118
E. coli	Age-Sex Int	-8.141	4.68
