# Supplementary material for: Prevalence of multiple human intestinal parasites across diverse environments in Madagascar
Source: PLoS Negl Trop Dis. 2026 Jun 4;20(6):e0014380. doi: 10.1371/journal.pntd.0014380 (PMC13235899; doi:10.1371/journal.pntd.0014380)
Supplement: S4 Table — Mean estimates are displayed with 95% uncertainty intervals in parentheses. “Helminths” refers to other helminths not already displayed. (XLSX) [file pntd.0014380.s009.xlsx]

## Sheet: Sheet1
Region	A. lumbricoides	T. trichiura	Hookworm	Strongyloides	H. nana	S. mansoni	Helminths	E. coli
NE	38·9 (19·6, 61·1)	25·3 (10·5, 45·7)	8·1 (0·9, 24·0)	0·5 (0·1, 1·4)	0·2 (0·0, 0·8)	0·2 (0·0, 0·8)	54·2 (3·2, 97·7)	24·3 (0·3, 93·6)
SE	56·1 (35·5, 74·8)	65·3 (42·4, 83·6)	0·9 (0·1, 3·0)	0·5 (0·1, 1·3)	0·9 (0·2, 2·2)	0·8 (0·1, 3·1)
SW	5·6 (2·1, 11·7)	3·6 (1·1, 8·6)	0·5 (0·0, 1·9)	0·4 (0·1, 0·9)	10·5 (4·2, 20·0)	0·2 (0·0, 0·7)
WC	0·9 (0·2, 2·5)	0·1 (0·0, 0·4)	0·1 (0·0, 0·5)	0·4 (0·1, 0·9)	5·4 (1·8, 11·0)	0·2 (0·0, 0·7)
CP	23·8 (10·4, 41·2)	3·3 (0·9, 7·4)	0·1 (0·0, 0·7)	0·5 (0·1, 1·1)	2·5 (0·8, 5·4)	0·5 (0·1, 1·7)
