# Supplementary material for: Prevalence of multiple human intestinal parasites across diverse environments in Madagascar
Source: PLoS Negl Trop Dis. 2026 Jun 4;20(6):e0014380. doi: 10.1371/journal.pntd.0014380 (PMC13235899; doi:10.1371/journal.pntd.0014380)
Supplement: S5 Table — Mean estimates are displayed with 95% uncertainty intervals in parentheses. “Helminths” refers to other helminths not already displayed. (XLSX) [file pntd.0014380.s011.xlsx]

## Sheet: Sheet1
Sex	Age	A. lumbricoides	T. trichiura	Hookworm	Strongyloides	H. nana	S. mansoni	Helminths	E. coli
M	<2	13·7 (1·3, 50·7)	7·1 (0·1, 46·6)	1·7 (0, 13·6)	0·2 (0·0, 0·8)	2·8 (0·2, 15·0)	0·3 (0·0, 1·4)	51·5 (3·1, 97·4)	30·2 (0·4, 96·3)
M	2-4	20·2 (2·3, 64·4)	14·2 (0·3, 70·3)	3·1 (0, 26·1)	1·0 (0·2, 2·7)	5·4 (0·5, 27·4)	0·4 (0·0, 1·4)	54·3 (3·6, 97·6)	23·3 (0·2, 94·0)
M	5-11	24·5 (3·0, 70·6)	20·7 (0·5, 82·3)	3·2 (0, 27·6)	0·4 (0·1, 1·0)	7·0 (0·7, 34·5)	0·5 (0·0, 2·2)	51·2 (3·0, 97·3)	21·8 (0·2, 92·7)
M	12-19	26·2 (3·3, 71·6)	19·9 (0·5, 81·3)	3·5 (0, 29·7)	0·5 (0·1, 1·4)	3·6 (0·3, 19·1)	0·3 (0·0, 1·4)	60·0 (4·8, 98·3)	16·7 (0·1, 88·9)
M	20-49	18·9 (2·1, 61·8)	13·3 (0·3, 69·1)	3·3 (0, 29·5)	0·6 (0·1, 1·5)	3·1 (0·2, 15·8)	0·7 (0·1, 2·9)	55·2 (3·6, 97·7)	22·5 (0·2, 93·1)
M	>=50	19·0 (2·1, 62·9)	14·2 (0·3, 70·5)	2·9 (0, 24·9)	0·5 (0·0, 1·7)	3·6 (0·2, 19·6)	0·2 (0·0, 0·9)	57·1 (4·0, 98·0)	26·7 (0·3, 95·8)
F	<2	14·4 (1·4, 52·8)	7·9 (0·1, 50·4)	1·1 (0, 8·6)	0·1 (0·0, 0·6)	2·5 (0·1, 13·7)	0·3 (0·0, 1·6)	50·9 (2·8, 97·3)	33·4 (0·5, 97·3)
F	2-4	21·1 (2·4, 66·3)	15·7 (0·3, 73·8)	2·1 (0, 17·4)	0·8 (0·1, 2·1)	4·9 (0·4, 25·4)	0·4 (0·0, 1·7)	53·7 (3·6, 97·7)	26·0 (0·3, 95·5)
F	5-11	25·5 (3·2, 72·2)	22·6 (0·6, 84·2)	2·2 (0, 18·7)	0·3 (0·0, 0·8)	6·3 (0·6, 31·6)	0·6 (0·0, 2·4)	50·7 (3·0, 97·2)	24·4 (0·3, 94·1)
F	12-19	27·3 (3·5, 73·4)	21·7 (0·6, 82·8)	2·3 (0, 20·6)	0·3 (0·1, 1·0)	3·3 (0·3, 17·3)	0·4 (0·0, 1·5)	59·4 (4·7, 98·2)	18·9 (0·1, 90·9)
F	20-49	19·8 (2·2, 63·4)	14·6 (0·3, 72·2)	2·2 (0, 19·1)	0·4 (0·1, 1·1)	2·8 (0·2, 14·4)	0·8 (0·1, 3·4)	54·6 (3·7, 97·7)	25·2 (0·3, 94·5)
F	>=50	19·9 (2·3, 64·3)	15·7 (0·3, 73·8)	1·9 (0, 16·1)	0·4 (0·0, 1·3)	3·2 (0·2, 18·0)	0·2 (0·0, 0·9)	56·5 (3·9, 97·9)	29·6 (0·3, 96·4)
